# Supplementary material for: Effect of End Groups on the Cloud Point Temperature of Aqueous Solutions of Thermoresponsive Polymers: An Inside View by Flory–Huggins Theory
Source: Polymers (Basel). 2024 Feb 19;16(4):563. doi: 10.3390/polym16040563 (PMC10893037; doi:10.3390/polym16040563)
Supplement: Supplementary file 1 [file polymers-16-00563-s001.zip]

Archive with 1 entries (1 files):
- polymers-2814296-supplementary.pdf
